# Supplementary material for: Efficacy and Tolerability of Extended-Duration Tonic Motor Activation for Treatment of Restless Legs Syndrome with Awakenings During Sleep
Source: J Clin Med. 2026 Apr 9;15(8):2845. doi: 10.3390/jcm15082845 (PMC13116870; doi:10.3390/jcm15082845)
Supplement: Supplementary file 1 [file jcm-15-02845-s001.zip]

Archive with 1 entries (1 files):
- jcm-4179987-supplementary.pdf
